# Supplementary material for: Phytochemical Composition, Anti-Inflammatory and ER Stress-Reducing Potential of Sambucus ebulus L. Fruit Extract
Source: Plants (Basel). 2021 Nov 12;10(11):2446. doi: 10.3390/plants10112446 (PMC8623228; doi:10.3390/plants10112446)
Supplement: Supplementary file 1 [file plants-10-02446-s001.zip]

Archive with 1 entries (1 files):
- plants-1432650-supplementary.pdf
